# Supplementary material for: Heptasodium tetra­aluminium tetra­kis­(diphosphate) orthophosphate, Na7Al4(P2O7)4(PO4)
Source: Acta Crystallogr Sect E Struct Rep Online. 2011 Oct 22;67(Pt 11):i64. doi: 10.1107/S1600536811041729 (PMC3246909; doi:10.1107/S1600536811041729)
Supplement: Supplementary file 1 [file e-67-00i64-sup1.cif]

##############################################################################
#                                                                            #
# This CIF contains the data in a paper accepted for publication in          #
# Acta Crystallographica Section E. It conforms to the requirements of       #
# Notes for Authors for Acta Crystallographica Section E, and has been       #
# peer reviewed under the auspices of the IUCr Commission on Journals.       #
#                                                                            #
# Full details of the Crystallographic Information File format               #
# are given in the paper "The Crystallographic Information File (CIF):       #
# a New Standard Archive File for Crystallography" by S. R. Hall, F. H.      #
# Allen and I. D. Brown [Acta Cryst. (1991), A47, 655-685].                  #
#                                                                            #
# The current version of the core CIF dictionary is obtainable from          #
# ftp://ftp.iucr.org/pub/cif_core.dic.                                       #
#                                                                            #
# Software is freely available for graphical display of the structure(s)     #
# in this CIF. For information consult the CIF software page                 #
# http://www.iucr.org/resources/cif/software.                                #
#                                                                            #
# This file may be used for bona fide research purposes within the           #
# scientific community so long as proper attribution is given to the journal # 
# article from which it was obtained.                                        #
#                                                                            #
##############################################################################
data_I
_audit_creation_method     SHELXL-97
_chemical_name_systematic
;
Heptasodium tetraaluminium tetrakis(diphosphate) orthophosphate
;
_chemical_name_common     ?
_chemical_formula_moiety     'Al4 O32 P9, 7(Na)'
_chemical_formula_sum     'Al4 Na7 O32 P9'
_chemical_formula_iupac     'Na7 Al4 (P2 O7)4 (P O4)'
_chemical_formula_weight     1059.58
_chemical_melting_point     ?
_symmetry_cell_setting     tetragonal
_symmetry_space_group_name_H-M     'P -4 21 c'
_symmetry_space_group_name_hall     'P -4 2n'
loop_
    _symmetry_equiv_pos_as_xyz
    'x, y, z'
    'y, -x, -z'
    '-x, -y, z'
    '-y, x, -z'
    'x+1/2, -y+1/2, -z+1/2'
    '-x+1/2, y+1/2, -z+1/2'
    '-y+1/2, -x+1/2, z+1/2'
    'y+1/2, x+1/2, z+1/2'
_cell_length_a     14.054(3)
_cell_length_b     14.054(3)
_cell_length_c     6.1718(16)
_cell_angle_alpha     90.00
_cell_angle_beta     90.00
_cell_angle_gamma     90.00
_cell_volume     1219.1(4)
_cell_formula_units_Z     2
_cell_measurement_reflns_used     3720
_cell_measurement_theta_min     2.8986
_cell_measurement_theta_max     27.4758
_cell_measurement_temperature     296(2)
_exptl_crystal_description     prism
_exptl_crystal_colour     colourless
_exptl_crystal_size_max     0.15
_exptl_crystal_size_mid     0.05
_exptl_crystal_size_min     0.05
_exptl_crystal_density_diffrn     2.887
_exptl_crystal_density_meas     ?
_exptl_crystal_density_method     'not measured'
_exptl_crystal_F_000     1040
_exptl_absorpt_coefficient_mu     1.059
_exptl_absorpt_correction_type     multi-scan
_exptl_absorpt_process_details     '(<i>ABSCOR</i>; Higashi, 1995)'
_exptl_absorpt_correction_T_min     0.8572
_exptl_absorpt_correction_T_max     0.9489
_exptl_special_details     ?
_diffrn_ambient_temperature     296(2)
_diffrn_radiation_type     MoK\a
_diffrn_radiation_wavelength     0.71073
_diffrn_radiation_source     'fine-focus sealed tube'
_diffrn_radiation_monochromator     'Graphite Monochromator'
_diffrn_measurement_device_type     'Rigaku Saturn70 CCD'
_diffrn_measurement_method     \w
_diffrn_detector_area_resol_mean     14.6306
_diffrn_reflns_number     5562
_diffrn_reflns_av_R_equivalents     0.0235
_diffrn_reflns_av_sigmaI/netI     0.0188
_diffrn_reflns_theta_min     3.24
_diffrn_reflns_theta_max     27.48
_diffrn_reflns_theta_full     27.48
_diffrn_measured_fraction_theta_max     0.990
_diffrn_measured_fraction_theta_full     0.990
_diffrn_reflns_limit_h_min     -18
_diffrn_reflns_limit_h_max     17
_diffrn_reflns_limit_k_min     -18
_diffrn_reflns_limit_k_max     16
_diffrn_reflns_limit_l_min     -7
_diffrn_reflns_limit_l_max     7
_diffrn_standards_number     0
_diffrn_standards_interval_count     .
_diffrn_standards_interval_time     .
_diffrn_standards_decay_%     ?
_refine_special_details
;
Refinement of <i>F</i>^2^ against ALL reflections. The weighted <i>R</i>-factor
<i>wR</i> and goodness of fit <i>S</i> are based on <i>F</i>^2^, conventional
<i>R</i>-factors <i>R</i> are based on <i>F</i>, with <i>F</i> set to zero for
negative <i>F</i>^2^. The threshold expression of <i>F</i>^2^ >
\s(<i>F</i>^2^) is used only for calculating <i>R</i>-factors(gt) <i>etc</i>.
and is not relevant to the choice of reflections for refinement.
<i>R</i>-factors based on <i>F</i>^2^ are statistically about twice as large
as those based on <i>F</i>, and <i>R</i>- factors based on ALL data will be
even larger.
;
_reflns_number_total     1347
_reflns_number_gt     1287
_reflns_threshold_expression     I>2\s(I)
_refine_ls_structure_factor_coef     Fsqd
_refine_ls_matrix_type     full
_refine_ls_R_factor_all     0.0181
_refine_ls_R_factor_gt     0.0170
_refine_ls_wR_factor_gt     0.0467
_refine_ls_wR_factor_ref     0.0471
_refine_ls_goodness_of_fit_ref     1.084
_refine_ls_restrained_S_all     1.084
_refine_ls_number_reflns     1347
_refine_ls_number_parameters     118
_refine_ls_number_restraints     0
_refine_ls_hydrogen_treatment     .
_refine_ls_weighting_scheme     calc
_refine_ls_weighting_details
         'calc w=1/[\s^2^(Fo^2^)+(0.0297P)^2^+0.2780P] where P=(Fo^2^+2Fc^2^)/3'
_atom_sites_solution_hydrogens     .
_atom_sites_solution_primary     direct
_atom_sites_solution_secondary     difmap
_refine_ls_shift/su_max     0.001
_refine_ls_shift/su_mean     0.000
_refine_diff_density_max     0.222
_refine_diff_density_min     -0.286
_refine_ls_extinction_method     none
_refine_ls_extinction_coef     ?
_refine_ls_abs_structure_details     'Flack (1983), 540 Friedel pairs'
_refine_ls_abs_structure_Flack     -0.04(9)
loop_
    _atom_type_symbol
    _atom_type_description
    _atom_type_scat_dispersion_real
    _atom_type_scat_dispersion_imag
    _atom_type_scat_source
    'O' 'O' 0.0106 0.0060
                         'International Tables Vol C Tables 4.2.6.8 and 6.1.1.4'
    'Na' 'Na' 0.0362 0.0249
                         'International Tables Vol C Tables 4.2.6.8 and 6.1.1.4'
    'Al' 'Al' 0.0645 0.0514
                         'International Tables Vol C Tables 4.2.6.8 and 6.1.1.4'
    'P' 'P' 0.1023 0.0942
                         'International Tables Vol C Tables 4.2.6.8 and 6.1.1.4'
_computing_data_collection     '<i>CrystalClear</i> (Rigaku, 2004)'
_computing_cell_refinement     '<i>CrystalClear</i> (Rigaku, 2004)'
_computing_data_reduction     '<i>CrystalClear</i> (Rigaku, 2004)'
_computing_structure_solution     'SHELXS97 (Sheldrick, 2008)'
_computing_structure_refinement     '<i>SHELXL97</i> (Sheldrick, 2008)'
_computing_molecular_graphics     '<i>DIAMOND</i> (Brandenburg, 2004)'
_computing_publication_material     '<i>SHELXTL</i> (Sheldrick, 2008)'
loop_
    _atom_site_type_symbol
    _atom_site_label
    _atom_site_fract_x
    _atom_site_fract_y
    _atom_site_fract_z
    _atom_site_U_iso_or_equiv
    _atom_site_adp_type
    _atom_site_calc_flag
    _atom_site_refinement_flags
    _atom_site_occupancy
    _atom_site_symmetry_multiplicity
    _atom_site_disorder_assembly
    _atom_site_disorder_group
    Na Na1 0.42251(6) 0.75865(7) 0.09314(15) 0.0200(2) Uani d . 1 1 . .
    Na Na2 0.5000 1.0000 0.3156(2) 0.0268(3) Uani d S 1 2 . .
    Na Na3 0.5000 0.5000 1.0000 0.0411(6) Uani d S 1 4 . .
    Al Al1 0.32097(4) 0.62225(4) 0.63747(9) 0.00558(13) Uani d . 1 1 . .
    P P1 0.62752(3) 0.74207(3) 0.84990(8) 0.00573(11) Uani d . 1 1 . .
    P P2 0.46166(3) 0.79988(3) 0.60041(8) 0.00656(11) Uani d . 1 1 . .
    P P3 0.5000 0.5000 0.5000 0.00535(19) Uani d S 1 4 . .
    O O1 0.42717(10) 0.89936(10) 0.5600(2) 0.0117(3) Uani d . 1 1 . .
    O O2 0.54197(10) 0.81323(10) 0.7882(2) 0.0109(3) Uani d . 1 1 . .
    O O3 0.38751(10) 0.73621(10) 0.7038(2) 0.0128(3) Uani d . 1 1 . .
    O O4 0.51085(9) 0.75581(10) 0.4067(2) 0.0104(3) Uani d . 1 1 . .
    O O5 0.71136(9) 0.80522(10) 0.8791(2) 0.0129(3) Uani d . 1 1 . .
    O O6 0.59683(10) 0.69263(10) 1.0575(2) 0.0113(3) Uani d . 1 1 . .
    O O7 0.63718(10) 0.66852(9) 0.6721(2) 0.0087(3) Uani d . 1 1 . .
    O O8 0.43148(9) 0.55247(10) 0.6522(2) 0.0100(3) Uani d . 1 1 . .
loop_
    _atom_site_aniso_label
    _atom_site_aniso_U_11
    _atom_site_aniso_U_22
    _atom_site_aniso_U_33
    _atom_site_aniso_U_12
    _atom_site_aniso_U_13
    _atom_site_aniso_U_23
    Na1 0.0224(4) 0.0242(5) 0.0133(4) -0.0060(3) -0.0034(4) 0.0031(4)
    Na2 0.0280(7) 0.0405(9) 0.0118(6) -0.0216(6) 0.000 0.000
    Na3 0.0561(9) 0.0561(9) 0.0111(9) 0.000 0.000 0.000
    Al1 0.0049(2) 0.0063(3) 0.0055(3) 0.0010(2) 0.0002(2) 0.0000(2)
    P1 0.0056(2) 0.0069(2) 0.0047(2) -0.00024(16) 0.00004(17) 0.00036(18)
    P2 0.0064(2) 0.0068(2) 0.0064(2) 0.00048(16) -0.00085(19) -0.00024(18)
    P3 0.0053(3) 0.0053(3) 0.0054(4) 0.000 0.000 0.000
    O1 0.0133(7) 0.0101(6) 0.0117(8) 0.0030(6) -0.0018(6) 0.0007(6)
    O2 0.0106(7) 0.0123(7) 0.0097(7) 0.0043(5) -0.0043(6) -0.0034(6)
    O3 0.0139(7) 0.0127(7) 0.0118(7) -0.0066(6) 0.0023(6) -0.0033(6)
    O4 0.0086(6) 0.0138(7) 0.0088(6) 0.0027(5) 0.0000(5) -0.0019(6)
    O5 0.0101(7) 0.0166(7) 0.0121(8) -0.0056(5) -0.0004(6) -0.0012(6)
    O6 0.0149(7) 0.0134(7) 0.0055(7) -0.0024(5) 0.0008(6) 0.0021(5)
    O7 0.0119(7) 0.0076(7) 0.0065(7) 0.0015(5) -0.0005(5) 0.0007(5)
    O8 0.0081(6) 0.0135(7) 0.0084(6) 0.0039(5) 0.0000(6) -0.0014(5)
_geom_special_details
;
All e.s.d.'s (except the e.s.d. in the dihedral angle between two l.s. planes)
are estimated using the full covariance matrix. The cell e.s.d.'s are taken
into account individually in the estimation of e.s.d.'s in distances, angles
and torsion angles; correlations between e.s.d.'s in cell parameters are only
used when they are defined by crystal symmetry. An approximate (isotropic)
treatment of cell e.s.d.'s is used for estimating e.s.d.'s involving l.s.
planes.
;
loop_
    _geom_bond_atom_site_label_1
    _geom_bond_atom_site_label_2
    _geom_bond_site_symmetry_2
    _geom_bond_distance
    _geom_bond_publ_flag
    Na1 O4 . 2.2998(17) ?
    Na1 O1 8_454 2.3993(17) ?
    Na1 O3 1_554 2.4730(18) ?
    Na1 O7 4_656 2.5789(17) ?
    Na1 O6 1_554 2.6291(18) ?
    Na1 O2 1_554 2.6363(18) ?
    Na1 O6 4_656 2.9419(18) ?
    Na2 O1 3_675 2.3072(16) ?
    Na2 O1 . 2.3072(17) ?
    Na2 O1 8_454 2.3532(17) ?
    Na2 O1 7_664 2.3532(17) ?
    Na2 O2 8_454 2.6957(15) ?
    Na2 O2 7_664 2.6957(15) ?
    Na3 O8 2_567 2.4655(16) ?
    Na3 O8 . 2.4655(16) ?
    Na3 O8 3_665 2.4655(16) ?
    Na3 O8 4_657 2.4655(16) ?
    Al1 O8 . 1.8391(15) ?
    Al1 O5 5_466 1.8500(15) ?
    Al1 O3 . 1.8993(16) ?
    Al1 O4 4_656 1.9210(15) ?
    Al1 O6 4_657 1.9258(16) ?
    Al1 O7 4_656 1.9278(16) ?
    P1 O5 . 1.4862(14) ?
    P1 O7 . 1.5136(14) ?
    P1 O6 . 1.5199(14) ?
    P1 O2 . 1.6097(14) ?
    P2 O1 . 1.5006(14) ?
    P2 O4 . 1.5134(14) ?
    P2 O3 . 1.5145(15) ?
    P2 O2 . 1.6284(15) ?
    P3 O8 4_656 1.5341(14) ?
    P3 O8 2_566 1.5341(14) ?
    P3 O8 . 1.5341(14) ?
    P3 O8 3_665 1.5341(14) ?
    O1 Na2 7_665 2.3532(17) ?
    O1 Na1 8_455 2.3993(17) ?
    O2 Na1 1_556 2.6363(18) ?
    O2 Na2 7_665 2.6957(15) ?
    O3 Na1 1_556 2.4730(18) ?
    O4 Al1 2_566 1.9210(15) ?
    O5 Al1 5_566 1.8500(15) ?
    O6 Al1 2_567 1.9258(16) ?
    O6 Na1 1_556 2.6291(18) ?
    O6 Na1 2_566 2.9419(18) ?
    O7 Al1 2_566 1.9278(16) ?
    O7 Na1 2_566 2.5789(17) ?
loop_
    _geom_angle_atom_site_label_1
    _geom_angle_atom_site_label_2
    _geom_angle_atom_site_label_3
    _geom_angle_site_symmetry_1
    _geom_angle_site_symmetry_3
    _geom_angle
    _geom_angle_publ_flag
    O4 Na1 O1 . 8_454 99.33(6) ?
    O4 Na1 O3 . 1_554 157.36(7) ?
    O1 Na1 O3 8_454 1_554 90.92(6) ?
    O4 Na1 O7 . 4_656 77.49(5) ?
    O1 Na1 O7 8_454 4_656 129.35(6) ?
    O3 Na1 O7 1_554 4_656 111.27(6) ?
    O4 Na1 O6 . 1_554 63.97(5) ?
    O1 Na1 O6 8_454 1_554 117.88(6) ?
    O3 Na1 O6 1_554 1_554 93.38(6) ?
    O7 Na1 O6 4_656 1_554 106.00(5) ?
    O4 Na1 O2 . 1_554 105.20(6) ?
    O1 Na1 O2 8_454 1_554 74.83(5) ?
    O3 Na1 O2 1_554 1_554 58.00(5) ?
    O7 Na1 O2 4_656 1_554 155.46(6) ?
    O6 Na1 O2 1_554 1_554 56.60(5) ?
    O4 Na1 O6 . 4_656 123.33(6) ?
    O1 Na1 O6 8_454 4_656 131.42(6) ?
    O3 Na1 O6 1_554 4_656 59.00(5) ?
    O7 Na1 O6 4_656 4_656 52.62(5) ?
    O6 Na1 O6 1_554 4_656 102.31(6) ?
    O2 Na1 O6 1_554 4_656 110.46(5) ?
    O1 Na2 O1 3_675 . 98.36(9) ?
    O1 Na2 O1 3_675 8_454 166.32(7) ?
    O1 Na2 O1 . 8_454 84.54(5) ?
    O1 Na2 O1 3_675 7_664 84.54(5) ?
    O1 Na2 O1 . 7_664 166.32(7) ?
    O1 Na2 O1 8_454 7_664 95.80(8) ?
    O1 Na2 O2 3_675 8_454 109.82(5) ?
    O1 Na2 O2 . 8_454 75.12(5) ?
    O1 Na2 O2 8_454 8_454 57.84(5) ?
    O1 Na2 O2 7_664 8_454 116.61(6) ?
    O1 Na2 O2 3_675 7_664 75.12(5) ?
    O1 Na2 O2 . 7_664 109.82(5) ?
    O1 Na2 O2 8_454 7_664 116.61(6) ?
    O1 Na2 O2 7_664 7_664 57.84(5) ?
    O2 Na2 O2 8_454 7_664 172.79(8) ?
    O8 Na3 O8 2_567 . 139.29(4) ?
    O8 Na3 O8 2_567 3_665 139.29(4) ?
    O8 Na3 O8 . 3_665 58.94(7) ?
    O8 Na3 O8 2_567 4_657 58.94(7) ?
    O8 Na3 O8 . 4_657 139.29(4) ?
    O8 Na3 O8 3_665 4_657 139.29(4) ?
    O8 Al1 O5 . 5_466 178.73(7) ?
    O8 Al1 O3 . . 91.33(7) ?
    O5 Al1 O3 5_466 . 87.55(7) ?
    O8 Al1 O4 . 4_656 92.68(6) ?
    O5 Al1 O4 5_466 4_656 88.48(6) ?
    O3 Al1 O4 . 4_656 173.98(7) ?
    O8 Al1 O6 . 4_657 86.36(7) ?
    O5 Al1 O6 5_466 4_657 94.23(6) ?
    O3 Al1 O6 . 4_657 89.69(7) ?
    O4 Al1 O6 4_656 4_657 86.10(7) ?
    O8 Al1 O7 . 4_656 92.43(7) ?
    O5 Al1 O7 5_466 4_656 87.07(6) ?
    O3 Al1 O7 . 4_656 94.82(7) ?
    O4 Al1 O7 4_656 4_656 89.49(6) ?
    O6 Al1 O7 4_657 4_656 175.36(7) ?
    O5 P1 O7 . . 115.13(8) ?
    O5 P1 O6 . . 113.31(8) ?
    O7 P1 O6 . . 108.92(9) ?
    O5 P1 O2 . . 104.47(8) ?
    O7 P1 O2 . . 108.65(8) ?
    O6 P1 O2 . . 105.76(8) ?
    O1 P2 O4 . . 113.43(9) ?
    O1 P2 O3 . . 113.46(8) ?
    O4 P2 O3 . . 113.91(8) ?
    O1 P2 O2 . . 103.58(8) ?
    O4 P2 O2 . . 107.01(8) ?
    O3 P2 O2 . . 104.19(8) ?
    O8 P3 O8 4_656 2_566 104.48(11) ?
    O8 P3 O8 4_656 . 112.02(6) ?
    O8 P3 O8 2_566 . 112.02(6) ?
    O8 P3 O8 4_656 3_665 112.02(6) ?
    O8 P3 O8 2_566 3_665 112.02(6) ?
    O8 P3 O8 . 3_665 104.48(11) ?
    P1 O2 P2 . . 127.92(9) ?
    P1 O2 Na1 . 1_556 97.23(7) ?
    P2 O2 Na1 . 1_556 91.90(7) ?
    P1 O2 Na2 . 7_665 138.90(8) ?
    P2 O2 Na2 . 7_665 90.30(6) ?
    Na1 O2 Na2 1_556 7_665 95.69(5) ?
    P2 O3 Al1 . . 138.27(10) ?
    P2 O3 Na1 . 1_556 101.37(7) ?
    Al1 O3 Na1 . 1_556 114.51(7) ?
    P2 O4 Al1 . 2_566 135.59(9) ?
    P2 O4 Na1 . . 114.27(8) ?
    Al1 O4 Na1 2_566 . 109.28(7) ?
    P1 O5 Al1 . 5_566 169.27(10) ?
    P1 O6 Al1 . 2_567 144.77(10) ?
    P1 O6 Na1 . 1_556 100.00(7) ?
    Al1 O6 Na1 2_567 1_556 97.24(6) ?
    P1 O6 Na1 . 2_566 76.46(6) ?
    Al1 O6 Na1 2_567 2_566 96.37(6) ?
    Na1 O6 Na1 1_556 2_566 160.22(7) ?
    P1 O7 Al1 . 2_566 131.02(9) ?
    P1 O7 Na1 . 2_566 89.48(7) ?
    Al1 O7 Na1 2_566 2_566 131.83(7) ?
    P3 O8 Al1 . . 139.13(10) ?
    P3 O8 Na3 . . 98.29(7) ?
    Al1 O8 Na3 . . 122.17(7) ?
data_global
_journal_date_recd_electronic     2011-09-03
_journal_date_accepted     2011-10-10
_journal_name_full     'Acta Crystallographica, Section E'
_journal_year     2011
_journal_volume     67
_journal_issue     11
_journal_page_first     i64
_journal_page_last     i64
_journal_paper_category     QI
_journal_coeditor_code     WM2530
_publ_contact_author_name     'Dan Zhao'
_publ_contact_author_address
;
Department of Physics and Chemistry, Henan Polytechnic University, Jiaozuo,
Henan 454000, People's Republic of China
;
_publ_contact_author_email     'iamzd@hpu.edu.cn'
_publ_contact_author_fax     ?
_publ_contact_author_phone     ?
_publ_section_title
;
Heptasodium tetraaluminium tetrakis(diphosphate) orthophosphate,
Na~7~Al~4~(P~2~O~7~)~4~(PO~4~)
;
loop_
    _publ_author_name
    _publ_author_footnote
    _publ_author_address
    'Zhao, Dan' .
;
Department of Physics and Chemistry, Henan Polytechnic University, Jiaozuo,
Henan 454000, People's Republic of China
;
