# Supplementary material for: Heptasodium tetra­aluminium tetra­kis­(diphosphate) orthophosphate, Na7Al4(P2O7)4(PO4)
Source: Acta Crystallogr Sect E Struct Rep Online. 2011 Oct 22;67(Pt 11):i64. doi: 10.1107/S1600536811041729 (PMC3246909; doi:10.1107/S1600536811041729)
Supplement: Supplementary file 2 [file e-67-00i64-Isup2.hkl]

# 
# h,k,l, Fc-squared, Fo-squared, sigma(Fo-squared) and status flag 
# 
data_I
_shelx_title ' a in P-42(1)c' 
_shelx_refln_list_code          4 
_shelx_F_calc_maximum      213.98 
_exptl_crystal_F_000      1040.00 
_reflns_d_resolution_high  0.7702 
 
loop_ 
 _symmetry_equiv_pos_as_xyz 
 'x, y, z' 
 'y, -x, -z' 
 '-x, -y, z' 
 '-y, x, -z' 
 'x+1/2, -y+1/2, -z+1/2' 
 '-x+1/2, y+1/2, -z+1/2' 
 '-y+1/2, -x+1/2, z+1/2' 
 'y+1/2, x+1/2, z+1/2' 
 
_cell_length_a    14.0543 
_cell_length_b    14.0543 
_cell_length_c     6.1718 
_cell_angle_alpha  90.000 
_cell_angle_beta   90.000 
_cell_angle_gamma  90.000 
 
_shelx_F_squared_multiplier     1.000 
 
loop_ 
 _refln_index_h 
 _refln_index_k 
 _refln_index_l 
 _refln_F_squared_calc 
 _refln_F_squared_meas 
 _refln_F_squared_sigma 
 _refln_observed_status 
   1   2   0      644.25      655.03      5.77 o 
   2   2   0     4300.48     4348.92     73.15 o 
   1   3   0      169.10      194.61      4.39 o 
   2   3   0    18744.40    18636.46    183.31 o 
   0   4   0     8448.93     8114.93     75.15 o 
   1   4   0     1295.13     1395.79     24.90 o 
   3   4   0    12478.61    12343.96    140.31 o 
   4   4   0      503.39      606.63     11.83 o 
   1   5   0     1155.37     1092.67     11.11 o 
   2   5   0     1695.82     1780.73     26.57 o 
   3   5   0      115.90      138.06      4.97 o 
   4   5   0     4962.29     5457.04     47.30 o 
   0   6   0      794.66      891.41     17.20 o 
   1   6   0     7268.29     6750.36     48.03 o 
   2   6   0      902.23      715.01     10.73 o 
   3   6   0       86.00      124.20      5.22 o 
   4   6   0     3092.02     3001.37     27.86 o 
   5   6   0      227.02      313.10      7.39 o 
   6   6   0     9109.10     9102.91    178.50 o 
   1   7   0     2690.73     2639.24     76.90 o 
   2   7   0    10277.53    11194.23    100.42 o 
   3   7   0     1426.81     1470.95     15.81 o 
   4   7   0       25.07       39.38     10.64 o 
   5   7   0     6348.55     6824.43     69.07 o 
   6   7   0      181.06      159.38      6.80 o 
   7   7   0      364.18      344.33     10.67 o 
   0   8   0     2040.79     1928.45     31.25 o 
   1   8   0       15.11       15.12      4.79 o 
   2   8   0      603.87      637.04     10.91 o 
   3   8   0     1610.12     1580.14     32.77 o 
   4   8   0     3297.10     3270.55     39.97 o 
   5   8   0     6351.39     6309.81     94.24 o 
   6   8   0     2436.57     2319.56     20.22 o 
   7   8   0      572.87      577.58     10.56 o 
   8   8   0     6516.85     6233.28    215.01 o 
   1   9   0      740.85      781.85     15.46 o 
   2   9   0     2234.63     2263.47     34.18 o 
   3   9   0     3062.10     3106.52     38.01 o 
   4   9   0     1875.38     1805.96     18.95 o 
   5   9   0     4600.37     4555.95     55.54 o 
   6   9   0      376.84      393.49      9.73 o 
   7   9   0       15.18       10.39      4.05 o 
   8   9   0     2103.52     2122.62     29.70 o 
   9   9   0      397.70      402.84     15.31 o 
   0  10   0     1166.20     1190.54     24.63 o 
   1  10   0     9703.49     9693.46     68.36 o 
   2  10   0     1457.18     1433.55     19.51 o 
   3  10   0      122.05      141.75      8.28 o 
   4  10   0     8482.96     8500.47     70.27 o 
   5  10   0        1.22        2.48      3.67 o 
   6  10   0      198.37      197.61      7.46 o 
   7  10   0     1366.08     1321.49     20.80 o 
   8  10   0      184.65      196.40      9.99 o 
   9  10   0     1920.96     1869.54     28.95 o 
  10  10   0        2.62        7.65      6.70 o 
   1  11   0       23.91       22.82      8.49 o 
   2  11   0     1381.89     1358.94     20.72 o 
   3  11   0      508.64      502.91     14.45 o 
   4  11   0      134.71      159.16     13.29 o 
   5  11   0      178.07      149.44      8.58 o 
   6  11   0       76.58      101.19     10.57 o 
   7  11   0       67.05       62.31     11.76 o 
   8  11   0     3562.88     3507.43     43.12 o 
   9  11   0     1062.99     1004.38     16.31 o 
  10  11   0      468.37      464.59     11.52 o 
  11  11   0     1216.06     1289.43     24.75 o 
   0  12   0        2.83        7.51      8.37 o 
   1  12   0       33.70       25.16      9.17 o 
   2  12   0     8321.59     8375.15    113.74 o 
   3  12   0      447.85      441.62     13.44 o 
   4  12   0     1938.02     1926.83     42.25 o 
   5  12   0       30.04       25.40      7.42 o 
   6  12   0        2.31        8.41      3.05 o 
   7  12   0       67.93       72.63     10.04 o 
   8  12   0    11861.96    12137.25     70.92 o 
   9  12   0        3.27        6.35      3.36 o 
  10  12   0      149.84      148.42      8.71 o 
  11  12   0       23.41       23.83      9.50 o 
  12  12   0        2.14       11.23      7.65 o 
   1  13   0      876.57      824.22     19.54 o 
   2  13   0     2660.81     2663.81     48.83 o 
   3  13   0       94.23       81.07      9.20 o 
   4  13   0        1.02        6.11      5.42 o 
   5  13   0     1329.99     1325.47     23.15 o 
   6  13   0      714.31      650.48     15.01 o 
   7  13   0        6.00       14.53      7.97 o 
   8  13   0     1039.13     1041.06     19.47 o 
   9  13   0      119.83      108.21      9.31 o 
  10  13   0     3226.65     3303.52     37.81 o 
  11  13   0      704.50      685.37     16.87 o 
  12  13   0       23.52       21.85     12.52 o 
   0  14   0     1790.95     1667.76     39.39 o 
   1  14   0     2726.00     2681.00     48.04 o 
   2  14   0      733.93      732.12     17.78 o 
   3  14   0      438.90      413.95     13.61 o 
   4  14   0     4883.29     5062.47     55.36 o 
   5  14   0      376.31      375.43     16.46 o 
   6  14   0        4.22        6.13      3.49 o 
   7  14   0      345.95      366.68     12.45 o 
   8  14   0      183.99      191.97     11.37 o 
   9  14   0       23.62       14.72      5.92 o 
  10  14   0      463.97      472.37     15.99 o 
  11  14   0     1597.16     1674.39     45.17 o 
   1  15   0       73.00       62.05     12.14 o 
   2  15   0      365.66      358.67     13.35 o 
   3  15   0        3.48        6.25      4.06 o 
   4  15   0      220.55      232.75     13.56 o 
   5  15   0     1293.32     1272.34     22.59 o 
   6  15   0     2279.84     2276.75     32.22 o 
   7  15   0     1320.22     1371.07     25.37 o 
   8  15   0       12.72        8.07      5.95 o 
   9  15   0      275.45      266.52     18.55 o 
  10  15   0     1987.94     1927.38     32.28 o 
   0  16   0     9533.33     9876.54    112.75 o 
   1  16   0     1308.39     1314.97     31.48 o 
   2  16   0      627.78      647.21     19.56 o 
   3  16   0      310.23      290.79     14.76 o 
   4  16   0      218.98      189.27     23.41 o 
   5  16   0     1043.81     1050.61     25.38 o 
   6  16   0       70.01       56.76     12.59 o 
   7  16   0     1042.36     1047.66     27.83 o 
   8  16   0     3529.10     3674.79     49.54 o 
   1  17   0     3268.05     3324.95     60.37 o 
   2  17   0      169.19      215.29     17.27 o 
   3  17   0     1380.21     1383.09     32.57 o 
   4  17   0      116.79      127.58     13.44 o 
   5  17   0      161.69      145.69     14.48 o 
   6  17   0        2.24        4.68      7.85 o 
   0  18   0      647.60      661.96     41.09 o 
   1  18   0      200.72      193.94     40.85 o 
   2  18   0       42.42       56.75     32.70 o 
   0   1   1     4333.12     4532.90     32.76 o 
  -1   2   1      120.37      149.68      2.98 o 
   0   2   1     5741.62     5630.48     53.64 o 
   1   2   1      119.25      139.72      5.42 o 
  -2   3   1     2874.05     2920.67     23.13 o 
  -1   3   1     5964.02     6062.69     40.70 o 
   0   3   1     5626.31     5655.93     40.64 o 
   1   3   1     5911.75     6042.10     66.25 o 
   2   3   1     2876.81     2874.35     21.38 o 
  -3   4   1     5516.32     5404.53     77.78 o 
  -2   4   1     2506.97     2517.82     16.89 o 
  -1   4   1     1290.86     1291.40      9.41 o 
   0   4   1     2285.80     2365.76     15.86 o 
   1   4   1     1306.48     1281.21     18.66 o 
   2   4   1     2472.21     2550.93     34.65 o 
   3   4   1     5549.18     5433.74     33.57 o 
  -4   5   1     1876.74     1936.12     20.65 o 
  -3   5   1     1174.95     1229.26     12.66 o 
  -2   5   1     6453.82     6541.57     47.95 o 
  -1   5   1      764.83      725.39      9.03 o 
   0   5   1     1477.03     1553.39     20.94 o 
   1   5   1      753.89      729.03     12.14 o 
   2   5   1     6291.59     6562.06     51.31 o 
   3   5   1     1152.86     1217.48     13.09 o 
   4   5   1     1854.79     1899.63     27.02 o 
  -5   6   1     3800.68     3952.20     34.59 o 
  -4   6   1     4823.66     5074.94     36.29 o 
  -3   6   1     2655.24     2955.30     30.45 o 
  -2   6   1     2664.10     2807.35     24.07 o 
  -1   6   1     1528.09     1410.76     13.04 o 
   0   6   1      120.40       89.20      4.78 o 
   1   6   1     1545.10     1399.98     24.65 o 
   2   6   1     2644.17     2761.84     34.15 o 
   3   6   1     2578.71     2921.83     31.93 o 
   4   6   1     4736.87     5017.65     66.11 o 
   5   6   1     3813.98     3912.90     30.22 o 
  -6   7   1     4935.03     4835.92     74.18 o 
  -5   7   1     8006.08     8196.96     98.95 o 
  -4   7   1     3150.15     3167.29     26.69 o 
  -3   7   1     1658.18     1720.20     18.79 o 
  -2   7   1      888.35      897.18     11.25 o 
  -1   7   1      665.44      658.63      9.26 o 
   0   7   1     3893.62     3846.98     34.71 o 
   1   7   1      672.35      669.37     20.54 o 
   2   7   1      944.13      960.98     15.62 o 
   3   7   1     1662.25     1721.12     16.22 o 
   4   7   1     3125.11     3039.62     26.05 o 
   5   7   1     7993.79     7966.14    133.15 o 
   6   7   1     4927.65     4814.78     64.35 o 
  -7   8   1       54.51       53.61      8.70 o 
  -6   8   1     7409.93     7440.54     53.79 o 
  -5   8   1     2425.64     2318.89     32.07 o 
  -4   8   1    11738.17    11756.25     88.99 o 
  -3   8   1       87.47       90.18     13.70 o 
  -2   8   1       51.15       60.92      7.92 o 
  -1   8   1      317.54      302.54      7.95 o 
   0   8   1       36.62       29.42      6.59 o 
   1   8   1      336.12      304.15     10.16 o 
   2   8   1       49.71       49.97      8.08 o 
   3   8   1       90.49       86.56      4.61 o 
   4   8   1    11735.52    11919.08    148.20 o 
   5   8   1     2461.27     2348.75     20.17 o 
   6   8   1     7375.51     7535.05     46.36 o 
   7   8   1       51.97       50.77      5.96 o 
  -8   9   1      174.51      149.71      7.21 o 
  -7   9   1      868.09      891.80     15.08 o 
  -6   9   1      159.53      151.45      8.14 o 
  -5   9   1     9331.08     9044.46    104.52 o 
  -4   9   1      680.39      659.44     14.43 o 
  -3   9   1      569.19      576.31     10.38 o 
  -2   9   1     2624.53     2535.91     30.26 o 
  -1   9   1      826.86      782.19     15.65 o 
   0   9   1     3279.94     3373.45     46.03 o 
   1   9   1      816.30      773.87     16.39 o 
   2   9   1     2559.28     2469.89     40.46 o 
   3   9   1      568.69      560.79     17.27 o 
   4   9   1      681.42      664.08      9.97 o 
   5   9   1     9295.97     9117.49    120.50 o 
   6   9   1      163.48      152.49      9.24 o 
   7   9   1      851.89      862.12     14.04 o 
   8   9   1      171.80      156.87      8.47 o 
  -9  10   1     1077.51     1135.21     20.16 o 
  -8  10   1     3228.42     3146.18     39.19 o 
  -7  10   1      307.35      299.88     10.97 o 
  -6  10   1      489.63      483.22     12.54 o 
  -5  10   1      162.16      152.50      8.15 o 
  -4  10   1     5241.94     5183.65     44.29 o 
  -3  10   1      737.45      721.82     12.12 o 
  -2  10   1     3711.86     3693.42     33.46 o 
  -1  10   1     1548.29     1498.44     21.12 o 
   0  10   1     1682.43     1638.52     21.88 o 
   1  10   1     1553.05     1494.44     20.00 o 
   2  10   1     3709.80     3693.69     66.08 o 
   3  10   1      735.24      706.93     16.36 o 
   4  10   1     5254.43     5203.23     80.42 o 
   5  10   1      149.45      142.28      8.21 o 
   6  10   1      488.13      481.96     10.19 o 
   7  10   1      323.14      329.09      8.89 o 
   8  10   1     3249.58     3165.82     37.86 o 
   9  10   1     1060.37     1092.83     17.22 o 
 -10  11   1      255.64      243.79     12.31 o 
  -9  11   1      216.02      207.34     11.67 o 
  -8  11   1     6718.17     6795.70     72.81 o 
  -7  11   1     1209.90     1127.44     19.09 o 
  -6  11   1      208.79      201.71     10.83 o 
  -5  11   1      565.52      519.68     12.75 o 
  -4  11   1       86.88       96.04     12.20 o 
  -3  11   1     4872.60     4778.04     47.00 o 
  -2  11   1     1567.70     1543.33     26.28 o 
  -1  11   1     4370.06     4219.71     56.54 o 
   0  11   1      122.25      121.91      8.90 o 
   1  11   1     4416.85     4271.89     43.86 o 
   2  11   1     1584.61     1553.77     26.71 o 
   3  11   1     4833.17     4856.49     67.06 o 
   4  11   1       84.10       91.67     16.50 o 
   5  11   1      567.00      505.87     11.86 o 
   6  11   1      213.85      197.54      8.70 o 
   7  11   1     1245.98     1200.80     18.05 o 
   8  11   1     6671.88     6918.93     77.58 o 
   9  11   1      214.82      211.30      8.49 o 
  10  11   1      264.75      235.69      9.18 o 
 -11  12   1      180.40      180.80      9.40 o 
 -10  12   1      340.43      334.63     11.57 o 
  -9  12   1     2721.06     2613.51     30.42 o 
  -8  12   1     1569.70     1531.26     26.53 o 
  -7  12   1      203.00      188.76     10.15 o 
  -6  12   1      341.74      332.56     14.36 o 
  -5  12   1      805.03      794.66     14.76 o 
  -4  12   1      491.67      482.82     12.17 o 
  -3  12   1     1039.46      975.95     21.20 o 
  -2  12   1     7851.09     7879.49    159.99 o 
  -1  12   1     2196.80     2126.13     37.88 o 
   0  12   1     1899.35     1863.04     33.78 o 
   1  12   1     2193.04     2114.75     37.58 o 
   2  12   1     7823.78     7680.01    110.02 o 
   3  12   1     1048.46     1005.68     21.66 o 
   4  12   1      488.51      491.62     16.35 o 
   5  12   1      797.03      789.04     25.06 o 
   6  12   1      333.81      331.25     10.90 o 
   7  12   1      213.99      215.19     10.08 o 
   8  12   1     1548.52     1504.25     23.85 o 
   9  12   1     2738.96     2675.37     30.93 o 
  10  12   1      345.99      349.65     13.94 o 
  11  12   1      193.30      184.46     26.89 o 
 -12  13   1      701.90      709.16     16.22 o 
 -11  13   1     1985.57     2105.64     29.01 o 
 -10  13   1      361.41      373.02     15.75 o 
  -9  13   1     1155.71     1214.12     19.48 o 
  -8  13   1      640.74      660.26     14.86 o 
  -7  13   1     1545.17     1524.61     24.99 o 
  -6  13   1      655.37      655.39     13.68 o 
  -5  13   1     2207.41     2124.26     26.28 o 
  -4  13   1      242.89      260.89     14.24 o 
  -3  13   1      969.37      965.41     37.84 o 
  -2  13   1     3729.65     3721.14     55.15 o 
  -1  13   1      894.78      924.59     20.64 o 
   0  13   1        0.38        9.13      4.88 o 
   1  13   1      905.37      931.85     21.07 o 
   2  13   1     3728.76     3704.21     55.60 o 
   3  13   1      970.26      946.97     21.24 o 
   4  13   1      225.33      228.32     11.60 o 
   5  13   1     2227.05     2129.72     36.79 o 
   6  13   1      659.90      681.16     18.50 o 
   7  13   1     1550.33     1517.53     29.13 o 
   8  13   1      633.27      628.83     17.72 o 
   9  13   1     1167.70     1245.64     21.63 o 
  10  13   1      350.03      373.30     20.81 o 
  11  13   1     1983.73     2090.57     50.45 o 
  12  13   1      713.92      752.60     29.08 o 
 -11  14   1      105.06       90.57     14.26 o 
 -10  14   1     1829.86     1905.21     32.48 o 
  -9  14   1      264.25      253.62     12.47 o 
  -8  14   1      149.12      120.27      9.03 o 
  -7  14   1      402.24      387.09     11.22 o 
  -6  14   1       64.42       63.81     10.13 o 
  -5  14   1     2437.86     2443.32     42.72 o 
  -4  14   1     1535.51     1460.38     28.65 o 
  -3  14   1      313.68      309.10     17.50 o 
  -2  14   1      187.41      198.93     15.29 o 
  -1  14   1      282.11      279.15     17.72 o 
   0  14   1       11.39        8.93      8.04 o 
   1  14   1      274.24      264.79     14.38 o 
   2  14   1      180.13      180.16     12.92 o 
   3  14   1      310.71      306.59     17.48 o 
   4  14   1     1546.91     1519.33     24.32 o 
   5  14   1     2397.71     2392.60     46.96 o 
   6  14   1       62.51       73.76      9.10 o 
   7  14   1      398.64      371.62     12.13 o 
   8  14   1      161.37      167.66     15.07 o 
   9  14   1      278.64      281.33     22.13 o 
  10  14   1     1827.45     1871.35     55.31 o 
  11  14   1      105.04       69.34     46.57 o 
 -10  15   1      518.58      526.52     16.85 o 
  -9  15   1      490.47      496.68     14.36 o 
  -8  15   1       19.50       15.71      5.87 o 
  -7  15   1      448.55      445.62     13.00 o 
  -6  15   1      627.00      638.86     18.76 o 
  -5  15   1      727.55      733.90     18.82 o 
  -4  15   1      189.30      202.41     19.23 o 
  -3  15   1      627.16      591.35     22.04 o 
  -2  15   1      317.39      289.70     18.74 o 
  -1  15   1     1854.03     1968.80     42.53 o 
   0  15   1      139.52      161.12     18.66 o 
   1  15   1     1845.71     1869.13     34.41 o 
   2  15   1      306.66      302.68     14.43 o 
   3  15   1      624.67      601.47     17.06 o 
   4  15   1      183.14      218.46     16.65 o 
   5  15   1      728.67      752.04     17.87 o 
   6  15   1      636.04      667.03     18.00 o 
   7  15   1      455.22      465.18     15.73 o 
   8  15   1       16.56       13.36      8.78 o 
   9  15   1      501.06      519.59     26.15 o 
  10  15   1      520.67      522.23     30.55 o 
  -8  16   1     1049.78     1103.54     34.83 o 
  -7  16   1      215.22      225.90     27.24 o 
  -6  16   1     2469.95     2512.15     41.24 o 
  -5  16   1     1935.87     1967.05     42.92 o 
  -4  16   1      101.65       81.86     23.68 o 
  -3  16   1       24.66       16.39     11.93 o 
  -2  16   1      115.21      127.25     15.94 o 
  -1  16   1      703.42      753.20     22.95 o 
   0  16   1      109.30      105.63     15.13 o 
   1  16   1      694.07      729.24     25.11 o 
   2  16   1      121.67      124.82     18.17 o 
   3  16   1       24.79       12.59     10.24 o 
   4  16   1       98.62       95.29     14.10 o 
   5  16   1     1947.16     1979.80     33.48 o 
   6  16   1     2479.19     2493.96     54.87 o 
   7  16   1      224.42      226.14     10.93 o 
   8  16   1     1053.07      981.56     25.21 o 
  -6  17   1       37.61       12.75     13.15 o 
  -5  17   1      223.50      225.62     14.59 o 
  -4  17   1       15.68       20.33     10.76 o 
  -3  17   1      274.99      262.41     19.09 o 
  -2  17   1      633.86      697.41     24.69 o 
  -1  17   1     1278.35     1344.31     32.99 o 
   0  17   1     1564.61     1615.53     36.60 o 
   1  17   1     1269.87     1300.31     32.17 o 
   2  17   1      620.30      677.21     27.45 o 
   3  17   1      276.95      274.43     20.62 o 
   4  17   1       17.86       12.24      9.56 o 
   5  17   1      224.69      208.06     14.46 o 
   6  17   1       33.09       21.11     14.15 o 
  -1  18   1      256.75      259.58     18.62 o 
   0  18   1        2.58        5.75      9.48 o 
   1  18   1      274.91      320.19     34.54 o 
   0   0   2       13.73       31.47     13.36 o 
   0   1   2      226.23      212.23      4.11 o 
  -2   2   2     1441.86     1673.15     24.47 o 
  -1   2   2     1344.73     1301.17     13.49 o 
   0   2   2     2024.87     2061.84     17.47 o 
   1   2   2     1351.75     1354.80     10.00 o 
   2   2   2     1453.98     1732.55     13.45 o 
  -3   3   2     8408.77     7571.37     83.11 o 
  -2   3   2    12020.59    11665.31    112.72 o 
  -1   3   2     6280.59     6074.92     73.55 o 
   0   3   2       14.13       21.84      2.59 o 
   1   3   2     6280.99     6132.48     47.23 o 
   2   3   2    11843.91    11620.47    120.71 o 
   3   3   2     8363.75     7527.04     67.98 o 
  -4   4   2     8830.13     9015.08    175.16 o 
  -3   4   2      449.33      426.72      5.81 o 
  -2   4   2      201.71      278.18      8.07 o 
  -1   4   2     1551.72     1536.51     14.02 o 
   0   4   2     1368.98     1313.62      9.69 o 
   1   4   2     1554.42     1528.47     21.63 o 
   2   4   2      193.62      261.32      6.19 o 
   3   4   2      432.83      414.31      5.58 o 
   4   4   2     8805.83     8743.94    258.03 o 
  -5   5   2      843.70      804.85     19.30 o 
  -4   5   2     3002.74     3171.29     38.35 o 
  -3   5   2     9132.91     9492.77     68.17 o 
  -2   5   2     1528.69     1578.86     16.10 o 
  -1   5   2    12278.25    12701.13    145.37 o 
   0   5   2     2599.39     3381.77     32.53 o 
   1   5   2    12267.29    12784.10    119.18 o 
   2   5   2     1501.95     1582.57     22.16 o 
   3   5   2     9131.77     9499.58     95.91 o 
   4   5   2     2972.70     3160.13     60.87 o 
   5   5   2      879.09      835.46     18.57 o 
  -6   6   2    13650.36    13482.11    168.01 o 
  -5   6   2      941.61      933.93     15.98 o 
  -4   6   2     4702.31     5096.94     62.66 o 
  -3   6   2      255.47      247.32      5.56 o 
  -2   6   2     2152.50     2141.99     19.95 o 
  -1   6   2     1415.99     1475.40     14.41 o 
   0   6   2      458.89      468.48      6.88 o 
   1   6   2     1427.86     1528.60     35.93 o 
   2   6   2     2122.71     2080.14     23.77 o 
   3   6   2      250.00      228.22      7.24 o 
   4   6   2     4716.60     4987.05     54.01 o 
   5   6   2      934.91      940.36     12.88 o 
   6   6   2    13581.42    13770.65    107.34 o 
  -7   7   2     4576.11     4742.85     54.92 o 
  -6   7   2     1424.00     1388.35     17.21 o 
  -5   7   2      240.99      251.83      8.66 o 
  -4   7   2     3525.53     3480.61     39.63 o 
  -3   7   2     4193.93     4164.92     38.09 o 
  -2   7   2       56.84       60.07      3.29 o 
  -1   7   2     3916.26     3923.94     36.15 o 
   0   7   2    13117.58    12541.30    335.44 o 
   1   7   2     3927.31     3797.55     61.35 o 
   2   7   2       59.64       63.18      5.97 o 
   3   7   2     4160.53     4165.72     64.07 o 
   4   7   2     3531.74     3528.39     47.38 o 
   5   7   2      243.40      259.26      5.25 o 
   6   7   2     1398.87     1360.46     18.13 o 
   7   7   2     4585.77     4980.36     80.13 o 
  -8   8   2      504.04      452.60     17.45 o 
  -7   8   2     2945.90     3025.88     34.99 o 
  -6   8   2      941.73      929.12     16.49 o 
  -5   8   2      145.22      150.38      7.79 o 
  -4   8   2     3039.78     3114.60     35.17 o 
  -3   8   2     3528.70     3511.54     23.95 o 
  -2   8   2     2332.88     2310.64     27.43 o 
  -1   8   2      981.50      990.25     14.91 o 
   0   8   2      224.90      201.11      7.66 o 
   1   8   2      975.56      973.50     19.94 o 
   2   8   2     2361.58     2365.41     37.79 o 
   3   8   2     3544.32     3565.01     64.10 o 
   4   8   2     3020.08     3120.24     48.81 o 
   5   8   2      143.38      147.54      4.72 o 
   6   8   2      955.05      980.58     11.87 o 
   7   8   2     2922.04     2972.45     29.21 o 
   8   8   2      522.32      489.94     14.29 o 
  -9   9   2     1106.05     1137.01     28.90 o 
  -8   9   2      698.65      658.10     16.71 o 
  -7   9   2     2048.90     1937.04     29.89 o 
  -6   9   2      456.08      441.38     12.65 o 
  -5   9   2     1414.98     1365.67     18.57 o 
  -4   9   2     1743.96     1751.00     17.81 o 
  -3   9   2     1578.48     1479.60     15.22 o 
  -2   9   2     2730.76     2752.34     22.16 o 
  -1   9   2     2163.37     2134.72     22.41 o 
   0   9   2     3373.19     3400.03     30.61 o 
   1   9   2     2137.43     2154.98     25.36 o 
   2   9   2     2694.45     2723.01     31.05 o 
   3   9   2     1608.40     1555.06     22.75 o 
   4   9   2     1739.61     1748.60     24.54 o 
   5   9   2     1416.76     1384.09     17.29 o 
   6   9   2      449.45      449.87     14.97 o 
   7   9   2     2074.42     1964.19     28.38 o 
   8   9   2      691.50      645.19     13.70 o 
   9   9   2     1103.28     1118.61     46.85 o 
 -10  10   2       61.06       69.39     18.22 o 
  -9  10   2      694.20      701.01     15.47 o 
  -8  10   2       18.40       14.38      8.17 o 
  -7  10   2     2322.59     2278.99     31.64 o 
  -6  10   2      221.34      194.92      8.78 o 
  -5  10   2     1110.19     1053.06     20.02 o 
  -4  10   2      580.59      584.75     13.72 o 
  -3  10   2      733.90      728.21     12.37 o 
  -2  10   2       53.66       47.73      8.72 o 
  -1  10   2      390.38      376.45     10.21 o 
   0  10   2     2497.93     2495.69     28.20 o 
   1  10   2      400.40      415.94     10.78 o 
   2  10   2       53.59       58.61     13.07 o 
   3  10   2      745.98      735.21     18.88 o 
   4  10   2      568.24      536.19     15.87 o 
   5  10   2     1136.27     1092.06     25.74 o 
   6  10   2      216.18      203.03     13.52 o 
   7  10   2     2341.84     2292.10     35.03 o 
   8  10   2       15.47       14.22      6.32 o 
   9  10   2      696.78      666.12     23.03 o 
  10  10   2       60.27       59.15     32.26 o 
 -11  11   2      464.99      428.93     17.39 o 
 -10  11   2      679.90      639.04     17.36 o 
  -9  11   2      503.49      520.93     15.05 o 
  -8  11   2      340.72      338.04     11.98 o 
  -7  11   2     3606.03     3725.28     47.22 o 
  -6  11   2     1601.01     1573.02     25.62 o 
  -5  11   2     1438.53     1419.14     22.55 o 
  -4  11   2       25.94       31.83      6.81 o 
  -3  11   2     4302.06     4168.15     52.89 o 
  -2  11   2      249.55      232.24     19.87 o 
  -1  11   2     3244.22     3271.17     44.20 o 
   0  11   2      593.81      556.12     14.64 o 
   1  11   2     3235.02     3222.21     41.81 o 
   2  11   2      249.85      231.37     11.83 o 
   3  11   2     4306.78     4166.71     72.21 o 
   4  11   2       24.53       25.27     13.49 o 
   5  11   2     1409.99     1432.98     28.96 o 
   6  11   2     1591.93     1570.36     31.69 o 
   7  11   2     3601.99     3711.03     53.11 o 
   8  11   2      349.49      330.98     12.30 o 
   9  11   2      503.98      519.60     22.18 o 
  10  11   2      671.39      637.10     32.41 o 
  11  11   2      467.63      416.01     28.00 o 
 -12  12   2     1950.51     1977.14     48.73 o 
 -11  12   2      228.33      208.41     13.67 o 
 -10  12   2      200.54      199.54     11.97 o 
  -9  12   2      173.64      185.52     21.20 o 
  -8  12   2       64.01       56.69     13.94 o 
  -7  12   2      588.46      564.22     13.41 o 
  -6  12   2     1436.56     1402.92     22.91 o 
  -5  12   2     1405.51     1453.81     25.41 o 
  -4  12   2     1560.71     1469.70     24.61 o 
  -3  12   2      604.21      569.97     16.40 o 
  -2  12   2      477.73      455.37     17.01 o 
  -1  12   2     3710.19     3651.30     63.09 o 
   0  12   2      630.56      582.35     18.38 o 
   1  12   2     3754.07     3717.27     53.46 o 
   2  12   2      469.48      442.88     12.95 o 
   3  12   2      638.16      601.30     18.97 o 
   4  12   2     1547.57     1493.79     30.41 o 
   5  12   2     1389.94     1432.69     38.96 o 
   6  12   2     1433.33     1363.32     35.19 o 
   7  12   2      595.60      591.72     16.68 o 
   8  12   2       60.58       59.42     22.22 o 
   9  12   2      172.42      203.44     24.85 o 
  10  12   2      202.47      208.30     16.49 o 
  11  12   2      232.28      227.20     16.18 o 
  12  12   2     1962.46     2102.88     83.59 o 
 -11  13   2      508.77      541.33     17.67 o 
 -10  13   2      286.03      307.88     13.91 o 
  -9  13   2      288.41      275.64     11.03 o 
  -8  13   2        9.89       15.27      6.94 o 
  -7  13   2     1373.48     1345.07     21.65 o 
  -6  13   2      635.31      683.94     17.12 o 
  -5  13   2     3150.64     3197.68     30.54 o 
  -4  13   2      379.67      374.43     14.56 o 
  -3  13   2     2383.87     2437.39     46.58 o 
  -2  13   2     1440.01     1436.52     34.83 o 
  -1  13   2      109.77      116.32     15.57 o 
   0  13   2      291.37      324.58     15.67 o 
   1  13   2      102.28      103.58     25.82 o 
   2  13   2     1426.91     1397.88     29.54 o 
   3  13   2     2370.34     2448.06     34.62 o 
   4  13   2      379.15      367.07     27.25 o 
   5  13   2     3188.26     3220.54     38.71 o 
   6  13   2      625.27      677.96     20.27 o 
   7  13   2     1375.57     1321.31     23.10 o 
   8  13   2        5.83        7.03      6.47 o 
   9  13   2      297.44      308.78     17.38 o 
  10  13   2      292.48      311.09     36.14 o 
  11  13   2      512.19      539.49     25.35 o 
 -10  14   2      866.72      885.83     19.02 o 
  -9  14   2      975.46      984.52     19.99 o 
  -8  14   2     1193.58     1241.74     20.76 o 
  -7  14   2     1629.17     1655.69     28.24 o 
  -6  14   2       70.30       71.42     16.55 o 
  -5  14   2     1444.53     1449.99     23.34 o 
  -4  14   2      278.11      284.46     16.39 o 
  -3  14   2       12.22       15.83      8.04 o 
  -2  14   2       11.29        7.95     12.10 o 
  -1  14   2      551.85      526.26     23.17 o 
   0  14   2      472.11      477.12     18.81 o 
   1  14   2      539.56      555.82     22.16 o 
   2  14   2       10.35        9.53      8.42 o 
   3  14   2       12.26       16.36      8.16 o 
   4  14   2      276.79      296.96     14.68 o 
   5  14   2     1435.59     1473.61     32.79 o 
   6  14   2       66.38       60.03     13.21 o 
   7  14   2     1610.02     1584.24     35.95 o 
   8  14   2     1178.59     1251.54     41.77 o 
   9  14   2      988.39     1042.24     51.45 o 
  10  14   2      873.53      927.68     48.61 o 
  -9  15   2      805.47      809.96     18.05 o 
  -8  15   2       92.00       68.84     15.81 o 
  -7  15   2      373.17      374.12     16.35 o 
  -6  15   2      191.51      177.00     11.74 o 
  -5  15   2      377.67      398.58     15.62 o 
  -4  15   2       25.66       13.03     13.36 o 
  -3  15   2      492.92      480.00     17.32 o 
  -2  15   2     3177.15     3157.66     41.85 o 
  -1  15   2     3112.99     3177.13     56.10 o 
   0  15   2     2474.37     2495.10     44.05 o 
   1  15   2     3134.57     3236.76     41.20 o 
   2  15   2     3177.29     3163.99     50.96 o 
   3  15   2      492.96      475.93     17.73 o 
   4  15   2       27.61       14.92     12.62 o 
   5  15   2      389.05      417.84     31.52 o 
   6  15   2      186.93      183.98     15.44 o 
   7  15   2      361.33      331.18     28.22 o 
   9  15   2      816.38      914.25     46.37 o 
  -7  16   2      519.10      532.17     18.41 o 
  -6  16   2      198.60      187.38     20.97 o 
  -5  16   2       97.03      102.71     13.90 o 
  -4  16   2      159.71      165.22     13.46 o 
  -3  16   2        2.52        9.99      7.55 o 
  -2  16   2     1592.95     1516.73     32.36 o 
  -1  16   2      302.22      278.92     15.67 o 
   0  16   2      158.40      163.59     14.29 o 
   1  16   2      302.33      301.71     16.08 o 
   2  16   2     1575.13     1553.39     32.34 o 
   3  16   2        4.15        3.03      5.93 o 
   4  16   2      157.76      147.93     12.73 o 
   5  16   2       95.30      116.88     12.41 o 
   6  16   2      200.55      168.67     22.51 o 
   7  16   2      520.57      440.73     36.29 o 
  -4  17   2     2677.51     2669.67     41.29 o 
  -3  17   2      746.90      720.56     20.81 o 
  -2  17   2       96.70      108.40     21.44 o 
  -1  17   2     1160.19     1199.27     35.37 o 
   0  17   2      758.35      788.58     28.42 o 
   1  17   2     1173.61     1180.48     40.63 o 
   2  17   2       92.23       77.53     15.17 o 
   3  17   2      739.83      769.46     27.23 o 
   4  17   2     2644.56     2816.86     47.82 o 
   0   1   3     6406.03     6938.80     62.01 o 
  -1   2   3      686.30      753.68     11.87 o 
   0   2   3     5124.25     5588.40     36.87 o 
   1   2   3      696.24      782.79      7.60 o 
  -2   3   3      333.73      335.74      7.42 o 
  -1   3   3     2373.56     2355.76     20.26 o 
   0   3   3     3920.21     4412.76     39.06 o 
   1   3   3     2392.23     2389.04     19.85 o 
   2   3   3      355.41      352.65      5.40 o 
  -3   4   3     4767.01     4810.22     51.44 o 
  -2   4   3     2901.37     3037.38     26.28 o 
  -1   4   3     1894.42     1926.40     19.75 o 
   0   4   3     5405.05     5661.45     48.94 o 
   1   4   3     1892.48     1936.91     14.88 o 
   2   4   3     2936.87     3075.04     48.66 o 
   3   4   3     4758.54     4955.72     59.79 o 
  -4   5   3      403.39      470.21     10.80 o 
  -3   5   3     1557.21     1652.28     22.02 o 
  -2   5   3     7030.01     7006.23     81.04 o 
  -1   5   3     2408.65     2364.58     28.25 o 
   0   5   3        0.59        1.58      0.82 o 
   1   5   3     2412.60     2371.55     28.06 o 
   2   5   3     6923.16     7228.06     86.70 o 
   3   5   3     1518.31     1576.90     25.72 o 
   4   5   3      389.44      464.99     10.28 o 
  -5   6   3     3028.93     2876.87     33.43 o 
  -4   6   3      147.49      146.03      7.73 o 
  -3   6   3     3169.21     3123.00     38.14 o 
  -2   6   3     2459.35     2491.53     30.69 o 
  -1   6   3     2071.78     2065.63     27.58 o 
   0   6   3       86.55       81.34      4.71 o 
   1   6   3     2056.03     2105.95     25.56 o 
   2   6   3     2446.04     2436.89     37.64 o 
   3   6   3     3210.93     3180.77     29.74 o 
   4   6   3      149.57      141.86      6.59 o 
   5   6   3     3066.38     3063.01     70.83 o 
  -6   7   3     5454.31     5277.60     52.76 o 
  -5   7   3    12218.76    12258.24     98.44 o 
  -4   7   3    10035.34    10123.40    119.86 o 
  -3   7   3     2005.14     1937.98     22.23 o 
  -2   7   3      765.23      736.36     16.73 o 
  -1   7   3     2932.95     2912.03     25.50 o 
   0   7   3        0.28        2.32      7.56 o 
   1   7   3     2906.04     2997.21     40.49 o 
   2   7   3      751.42      733.56     12.22 o 
   3   7   3     1991.99     2008.81     41.94 o 
   4   7   3    10106.81    10137.46     89.59 o 
   5   7   3    12241.55    12104.61    286.52 o 
   6   7   3     5437.06     5485.03     69.91 o 
  -7   8   3      491.53      492.35     13.17 o 
  -6   8   3     1826.70     1763.82     28.75 o 
  -5   8   3     3886.10     3798.25     40.74 o 
  -4   8   3     2802.28     2726.82     26.85 o 
  -3   8   3      368.79      365.62     11.95 o 
  -2   8   3     1238.81     1168.86     17.25 o 
  -1   8   3     6372.11     6406.54     71.48 o 
   0   8   3       48.20       69.19     10.27 o 
   1   8   3     6396.61     6600.44     66.37 o 
   2   8   3     1246.69     1191.26     17.88 o 
   3   8   3      368.07      352.55     10.27 o 
   4   8   3     2799.02     2772.56     32.04 o 
   5   8   3     3897.51     3899.23     52.75 o 
   6   8   3     1851.31     1823.18     34.40 o 
   7   8   3      492.72      497.58     21.77 o 
  -8   9   3     1975.44     1940.88     29.56 o 
  -7   9   3      353.70      370.73     11.81 o 
  -6   9   3     1890.60     1856.78     28.78 o 
  -5   9   3     5124.07     4958.26     61.97 o 
  -4   9   3      349.50      333.07     14.07 o 
  -3   9   3     4438.38     4318.51     44.95 o 
  -2   9   3     5134.55     5235.41     60.91 o 
  -1   9   3      101.45      112.65     12.50 o 
   0   9   3     2302.81     2218.31     34.94 o 
   1   9   3      100.71      106.35      6.05 o 
   2   9   3     5165.92     5261.16    136.03 o 
   3   9   3     4470.97     4488.24     95.54 o 
   4   9   3      338.87      314.36     10.02 o 
   5   9   3     5206.65     5140.20     85.65 o 
   6   9   3     1887.61     1849.86     33.02 o 
   7   9   3      353.72      366.22     21.39 o 
   8   9   3     1999.55     1986.67     62.01 o 
  -9  10   3      667.09      656.97     15.99 o 
  -8  10   3      805.43      830.05     16.41 o 
  -7  10   3     1267.83     1282.89     21.46 o 
  -6  10   3      612.49      651.30     17.53 o 
  -5  10   3      339.96      340.31     13.73 o 
  -4  10   3     2578.52     2548.48     34.37 o 
  -3  10   3     2263.73     2214.84     32.32 o 
  -2  10   3     7402.39     7317.96     88.41 o 
  -1  10   3      191.80      188.05     12.27 o 
   0  10   3     5502.63     5417.53     93.55 o 
   1  10   3      180.71      167.79     11.57 o 
   2  10   3     7423.16     6767.08    137.40 o 
   3  10   3     2230.29     2178.19     54.08 o 
   4  10   3     2579.42     2505.15     42.44 o 
   5  10   3      351.31      343.88     11.30 o 
   6  10   3      598.71      571.61     19.99 o 
   7  10   3     1275.86     1257.56     47.50 o 
   8  10   3      790.95      851.11     23.75 o 
   9  10   3      646.60      638.00     23.58 o 
 -10  11   3      761.42      788.19     16.56 o 
  -9  11   3      285.45      261.86     11.39 o 
  -8  11   3     2370.98     2341.46     35.75 o 
  -7  11   3     3173.37     3172.52     35.82 o 
  -6  11   3      930.64      898.05     17.55 o 
  -5  11   3       44.62       38.26     10.03 o 
  -4  11   3     1652.73     1680.51     26.36 o 
  -3  11   3      589.76      586.54     15.47 o 
  -2  11   3     2052.00     2065.75     39.94 o 
  -1  11   3     1690.37     1626.08     39.95 o 
   0  11   3     1056.88     1029.46     29.42 o 
   1  11   3     1679.04     1585.93     34.88 o 
   2  11   3     2078.21     1994.67     46.09 o 
   3  11   3      593.97      578.33     26.91 o 
   4  11   3     1668.27     1639.79     39.61 o 
   5  11   3       47.78       37.29     14.18 o 
   6  11   3      917.60      911.50     47.25 o 
   7  11   3     3169.77     3131.58     46.80 o 
   8  11   3     2397.75     2324.94     66.02 o 
   9  11   3      275.72      275.51     17.26 o 
  10  11   3      729.71      786.76     41.42 o 
 -11  12   3     1377.61     1353.80     27.17 o 
 -10  12   3      971.29      985.80     20.28 o 
  -9  12   3      609.79      590.45     21.58 o 
  -8  12   3       93.50       80.25     24.71 o 
  -7  12   3      851.56      839.25     17.71 o 
  -6  12   3      873.64      865.94     20.34 o 
  -5  12   3     1080.52     1036.64     18.80 o 
  -4  12   3      382.49      381.96     16.33 o 
  -3  12   3     1058.36     1029.79     18.75 o 
  -2  12   3     5398.51     5328.81     63.51 o 
  -1  12   3     1260.96     1250.07     28.26 o 
   0  12   3       78.79       58.17     14.53 o 
   1  12   3     1281.55     1287.73     28.32 o 
   2  12   3     5417.54     5351.48     71.77 o 
   3  12   3     1047.55     1022.75     37.57 o 
   4  12   3      388.27      383.59     16.27 o 
   5  12   3     1093.44     1109.18     26.53 o 
   6  12   3      881.29      922.05     46.19 o 
   7  12   3      823.82      819.88     23.27 o 
   8  12   3       95.73      106.44     11.29 o 
   9  12   3      602.87      597.96     25.05 o 
  10  12   3      950.67     1013.97     38.20 o 
  11  12   3     1384.25     1444.07     61.56 o 
 -10  13   3      903.12      934.96     21.20 o 
  -9  13   3      291.56      305.12     17.84 o 
  -8  13   3      149.80      138.76     16.46 o 
  -7  13   3      679.98      649.67     15.06 o 
  -6  13   3      543.51      530.79     21.02 o 
  -5  13   3     1632.99     1537.59     26.08 o 
  -4  13   3      295.04      308.14     12.31 o 
  -3  13   3     1543.63     1547.29     50.91 o 
  -2  13   3       40.71       42.46     11.93 o 
  -1  13   3      732.51      750.69     20.16 o 
   0  13   3     1337.97     1238.15     30.10 o 
   1  13   3      713.71      692.75     20.22 o 
   2  13   3       38.10       44.39     14.02 o 
   3  13   3     1520.43     1520.95     34.84 o 
   4  13   3      293.96      290.86     16.94 o 
   5  13   3     1622.53     1580.51     86.03 o 
   6  13   3      537.07      511.45     64.74 o 
   7  13   3      677.88      712.36     36.52 o 
   8  13   3      151.14      135.37     43.93 o 
   9  13   3      283.34      320.17     27.60 o 
  10  13   3      909.94      958.53     50.05 o 
  -9  14   3     1416.12     1419.03     24.95 o 
  -8  14   3      267.03      260.92     12.67 o 
  -7  14   3      401.38      425.02     15.94 o 
  -6  14   3       22.48       17.43      9.55 o 
  -5  14   3     1136.00     1157.52     19.90 o 
  -4  14   3      791.42      818.00     23.99 o 
  -3  14   3       17.83       22.38      8.50 o 
  -2  14   3       40.16       39.34      9.87 o 
  -1  14   3       61.67       44.52      9.61 o 
   0  14   3      866.13      891.13     32.19 o 
   1  14   3       60.45       37.80     17.41 o 
   2  14   3       37.23       36.30     13.09 o 
   3  14   3       16.94       16.26     11.54 o 
   4  14   3      792.63      776.14     35.02 o 
   5  14   3     1145.36     1159.61     45.61 o 
   6  14   3       21.34       18.64     12.69 o 
   7  14   3      397.06      394.49     29.28 o 
   8  14   3      280.15      253.97     24.58 o 
   9  14   3     1401.21     1454.94     56.93 o 
  -7  15   3     1220.80     1200.13     23.60 o 
  -6  15   3      625.04      607.90     18.26 o 
  -5  15   3     1082.09     1146.43     28.00 o 
  -4  15   3     1010.13     1019.84     26.33 o 
  -3  15   3      354.61      353.97     18.51 o 
  -2  15   3       29.36       24.97     12.14 o 
  -1  15   3      554.96      609.62     19.03 o 
   0  15   3      452.63      471.56     19.01 o 
   1  15   3      549.11      558.20     21.10 o 
   2  15   3       30.42       17.89     14.61 o 
   3  15   3      351.49      355.13     16.08 o 
   4  15   3      975.97      981.83     37.27 o 
   5  15   3     1098.42     1117.87     36.54 o 
   6  15   3      624.06      608.05     40.33 o 
   7  15   3     1209.46     1267.83     53.02 o 
  -5  16   3      207.36      189.57     14.50 o 
  -4  16   3      186.19      171.54     15.27 o 
  -3  16   3       99.21       89.67     15.32 o 
  -2  16   3      917.17      945.09     35.46 o 
  -1  16   3      355.27      367.31     17.36 o 
   0  16   3        0.05        1.06      7.44 o 
   1  16   3      344.65      362.10     19.19 o 
   2  16   3      902.28      945.74     45.42 o 
   3  16   3      102.12       70.65     13.82 o 
   4  16   3      184.81      202.74     17.65 o 
   5  16   3      219.87      251.84     32.37 o 
   0   0   4    45786.76    44370.00    507.68 o 
  -1   1   4      670.92      682.61     15.90 o 
   0   1   4    10323.18    10212.14    106.77 o 
   1   1   4      650.15      646.66     14.06 o 
  -2   2   4     5644.47     5429.55     89.36 o 
  -1   2   4      421.08      417.98      9.22 o 
   0   2   4     6533.50     6706.74     69.50 o 
   1   2   4      403.26      387.16      7.08 o 
   2   2   4     5580.10     5415.91     92.01 o 
  -3   3   4     1584.18     1554.15     25.42 o 
  -2   3   4     3375.39     3348.29     26.12 o 
  -1   3   4     1329.60     1272.88     20.27 o 
   0   3   4      213.77      191.94      5.58 o 
   1   3   4     1324.49     1312.19     11.92 o 
   2   3   4     3387.95     3420.71     22.21 o 
   3   3   4     1554.62     1550.16     25.69 o 
  -4   4   4     1135.94     1136.75     21.78 o 
  -3   4   4     7652.26     7556.59     59.39 o 
  -2   4   4      574.47      550.33     11.22 o 
  -1   4   4     1389.12     1350.82     15.32 o 
   0   4   4       44.27       47.52      5.24 o 
   1   4   4     1366.72     1367.64     13.37 o 
   2   4   4      588.74      570.92      7.21 o 
   3   4   4     7610.79     7571.10    100.96 o 
   4   4   4     1127.30     1120.04     20.90 o 
  -5   5   4     9696.38     9725.82    134.19 o 
  -4   5   4      782.38      739.90     13.01 o 
  -3   5   4     2109.40     2065.94     30.48 o 
  -2   5   4     3302.13     3295.00     33.22 o 
  -1   5   4     3345.61     3325.74     29.45 o 
   0   5   4       59.45       63.25      4.71 o 
   1   5   4     3319.37     3316.00     34.47 o 
   2   5   4     3284.67     3271.71     49.97 o 
   3   5   4     2090.65     2039.73     19.24 o 
   4   5   4      775.27      745.20      9.87 o 
   5   5   4     9733.88     9824.52    316.20 o 
  -6   6   4      152.68      143.23     14.68 o 
  -5   6   4     2604.71     2519.27     32.46 o 
  -4   6   4     1265.33     1182.62     18.07 o 
  -3   6   4      817.85      819.98     14.02 o 
  -2   6   4     3085.61     3000.73     28.32 o 
  -1   6   4     6580.21     6481.85     51.14 o 
   0   6   4     1263.93     1319.80     18.74 o 
   1   6   4     6615.34     6701.45     48.29 o 
   2   6   4     3106.02     3028.36     35.78 o 
   3   6   4      801.92      836.80     11.19 o 
   4   6   4     1270.63     1196.15     15.87 o 
   5   6   4     2649.40     2560.89     37.66 o 
   6   6   4      163.88      163.46     14.24 o 
  -7   7   4     1358.27     1372.06     33.30 o 
  -6   7   4      988.09      967.23     18.28 o 
  -5   7   4      926.54      883.49     18.67 o 
  -4   7   4      300.60      297.88      9.40 o 
  -3   7   4     4606.43     4552.03     46.82 o 
  -2   7   4      180.78      184.15      9.08 o 
  -1   7   4     1606.10     1594.71     27.13 o 
   0   7   4      424.55      441.17     12.39 o 
   1   7   4     1600.42     1611.31     31.51 o 
   2   7   4      188.53      190.24      5.83 o 
   3   7   4     4603.38     4483.40     46.50 o 
   4   7   4      300.14      291.09      7.54 o 
   5   7   4      938.05      857.48     24.64 o 
   6   7   4     1006.63     1009.56     27.16 o 
   7   7   4     1337.74     1318.86     46.72 o 
  -8   8   4       70.74      102.88     35.70 o 
  -7   8   4      894.28      893.62     18.33 o 
  -6   8   4       65.72       74.71     11.43 o 
  -5   8   4      973.64      977.59     19.23 o 
  -4   8   4      440.69      454.42     12.12 o 
  -3   8   4      642.33      605.39     15.35 o 
  -2   8   4     4352.59     4288.61     54.52 o 
  -1   8   4      477.03      448.82     11.87 o 
   0   8   4       39.96       50.39     10.46 o 
   1   8   4      473.03      470.10     18.23 o 
   2   8   4     4449.27     4314.57     74.25 o 
   3   8   4      638.19      634.32     16.95 o 
   4   8   4      436.21      426.35     14.95 o 
   5   8   4      951.62      955.49     25.97 o 
   6   8   4       70.90       81.58     12.63 o 
   7   8   4      885.09      874.17     23.87 o 
   8   8   4       66.57       79.16     62.47 o 
  -9   9   4     1859.37     1889.17     50.01 o 
  -8   9   4     1336.89     1329.15     24.18 o 
  -7   9   4      894.97      948.10     17.79 o 
  -6   9   4      518.15      501.24     14.52 o 
  -5   9   4      238.42      220.80     10.61 o 
  -4   9   4     2829.87     2867.83     39.07 o 
  -3   9   4     1618.33     1580.73     24.81 o 
  -2   9   4     1515.27     1501.93     30.65 o 
  -1   9   4     2493.05     2437.19     40.93 o 
   0   9   4       21.71       22.83      6.91 o 
   1   9   4     2517.46     2507.10     40.00 o 
   2   9   4     1507.90     1446.02     29.45 o 
   3   9   4     1636.75     1596.76     37.47 o 
   4   9   4     2848.94     2915.34     90.74 o 
   5   9   4      235.13      237.11     34.92 o 
   6   9   4      527.30      499.05     19.53 o 
   7   9   4      915.96      923.53     24.13 o 
   8   9   4     1356.14     1321.96     41.93 o 
   9   9   4     1874.38     1923.93     46.94 o 
 -10  10   4      537.19      577.67     38.33 o 
  -9  10   4     1382.60     1397.28     22.46 o 
  -8  10   4      467.03      487.01     14.56 o 
  -7  10   4      221.38      242.96     16.71 o 
  -6  10   4       83.51       70.22     11.25 o 
  -5  10   4      332.44      336.12     12.45 o 
  -4  10   4      261.90      282.84     14.92 o 
  -3  10   4     3808.03     3846.08     41.10 o 
  -2  10   4      393.15      364.75     15.84 o 
  -1  10   4     3402.00     3445.07     53.21 o 
   0  10   4      893.94      941.15     28.41 o 
   1  10   4     3383.19     3442.50     53.64 o 
   2  10   4      411.37      383.95     22.95 o 
   3  10   4     3820.40     3839.83     63.60 o 
   4  10   4      262.03      293.38     23.52 o 
   5  10   4      342.83      331.18     34.61 o 
   6  10   4       83.77       64.25     32.48 o 
   7  10   4      229.23      218.61     20.28 o 
   8  10   4      463.35      382.47     34.43 o 
   9  10   4     1354.23     1324.35     34.96 o 
  10  10   4      522.33      511.14     28.71 o 
 -11  11   4      294.87      324.29     21.75 o 
 -10  11   4      767.30      807.28     21.63 o 
  -9  11   4       26.20       30.70     11.59 o 
  -8  11   4      841.18      834.93     18.11 o 
  -7  11   4      437.04      495.84     14.09 o 
  -6  11   4      946.19      925.57     18.57 o 
  -5  11   4      927.40      946.59     20.04 o 
  -4  11   4        9.03        9.70      6.46 o 
  -3  11   4      706.01      748.01     17.10 o 
  -2  11   4     2883.65     2840.65     40.10 o 
  -1  11   4      377.60      362.23     13.66 o 
   0  11   4        7.07        8.43      6.35 o 
   1  11   4      364.36      354.63     14.66 o 
   2  11   4     2892.74     2870.06     47.92 o 
   3  11   4      713.03      761.45     21.98 o 
   4  11   4        7.50        8.79     11.14 o 
   5  11   4      934.17      877.51     42.46 o 
   6  11   4      962.82      958.26     38.47 o 
   7  11   4      449.15      497.30     29.77 o 
   8  11   4      834.78      808.82     35.72 o 
  10  11   4      760.78      705.04     59.81 o 
 -10  12   4      420.48      438.92     14.18 o 
  -9  12   4      220.13      248.34     16.45 o 
  -8  12   4     1675.89     1682.41     31.21 o 
  -7  12   4      219.67      238.21     12.76 o 
  -6  12   4      751.10      748.53     16.56 o 
  -5  12   4      668.06      684.51     17.46 o 
  -4  12   4     3453.91     3555.61     31.48 o 
  -3  12   4      224.37      244.24     16.07 o 
  -2  12   4      291.37      286.14     16.20 o 
  -1  12   4       37.42       30.78     10.34 o 
   0  12   4     1875.03     1821.62     34.20 o 
   1  12   4       38.93       42.55     13.75 o 
   2  12   4      292.39      287.30     14.74 o 
   3  12   4      230.02      233.52     40.33 o 
   4  12   4     3515.22     3502.04     71.04 o 
   5  12   4      652.57      651.22     33.94 o 
   6  12   4      759.14      663.69     36.25 o 
   7  12   4      210.35      216.97     57.33 o 
   8  12   4     1661.89     1703.86     61.28 o 
   9  12   4      217.16      194.39     23.60 o 
  10  12   4      423.17      405.59     27.20 o 
  -9  13   4       97.28       97.73     20.85 o 
  -8  13   4     1247.78     1265.90     23.95 o 
  -7  13   4      539.35      558.72     17.65 o 
  -6  13   4      685.68      712.54     18.09 o 
  -5  13   4      659.26      709.19     17.83 o 
  -4  13   4      243.70      220.16     12.45 o 
  -3  13   4      194.07      168.92     18.60 o 
  -2  13   4     1742.34     1750.03     30.96 o 
  -1  13   4       61.01       46.81     23.61 o 
   0  13   4      377.83      340.70     16.47 o 
   1  13   4       59.75       57.44     14.23 o 
   2  13   4     1749.55     1755.21     31.64 o 
   3  13   4      197.24      188.08     38.07 o 
   4  13   4      244.27      255.26     22.89 o 
   5  13   4      659.64      623.93     32.75 o 
   6  13   4      682.14      671.76     36.69 o 
   7  13   4      536.12      537.72     33.77 o 
   8  13   4     1239.98     1212.90     49.47 o 
  -7  14   4     1189.83     1241.25     23.10 o 
  -6  14   4      883.35      961.69     22.77 o 
  -5  14   4      251.72      255.63     13.58 o 
  -4  14   4      802.23      819.69     22.83 o 
  -3  14   4      685.58      734.64     21.70 o 
  -2  14   4      115.33      112.05     12.19 o 
  -1  14   4     1707.93     1690.68     32.91 o 
   0  14   4     1044.24     1022.64     23.54 o 
   1  14   4     1725.32     1727.04     29.32 o 
   2  14   4      114.83      124.12     18.67 o 
   3  14   4      683.43      719.72     31.51 o 
   4  14   4      800.27      849.43     32.08 o 
   5  14   4      248.86      226.29     22.94 o 
   6  14   4      868.90      908.17     49.61 o 
   7  14   4     1162.83     1177.09     50.05 o 
  -5  15   4       63.19       59.37     17.49 o 
  -4  15   4      819.29      875.36     27.11 o 
  -3  15   4      435.88      446.76     16.99 o 
  -2  15   4      192.41      180.18     14.41 o 
  -1  15   4     1476.24     1538.01     35.76 o 
   0  15   4        1.96        4.15      7.26 o 
   1  15   4     1510.27     1551.69     36.02 o 
   2  15   4      198.50      166.76     18.55 o 
   3  15   4      433.26      455.24     31.90 o 
   4  15   4      832.26      828.24     33.08 o 
   5  15   4       59.57       42.91     43.97 o 
   0   1   5       35.96       49.94      9.44 o 
  -1   2   5     1356.64     1286.93     18.41 o 
   0   2   5      650.47      638.61     10.33 o 
   1   2   5     1363.81     1351.44     16.85 o 
  -2   3   5     1354.33     1369.53     19.46 o 
  -1   3   5      939.72      940.16     15.37 o 
   0   3   5     4237.87     4190.73     37.55 o 
   1   3   5      938.02      963.13     12.81 o 
   2   3   5     1356.93     1364.20     16.30 o 
  -3   4   5      903.12      835.57     16.78 o 
  -2   4   5      341.82      377.14     11.83 o 
  -1   4   5      337.05      348.16     10.72 o 
   0   4   5     3686.78     3699.49     47.96 o 
   1   4   5      330.97      315.78      7.92 o 
   2   4   5      345.01      363.95      9.49 o 
   3   4   5      919.99      884.79     17.30 o 
  -4   5   5      699.16      726.34     15.15 o 
  -3   5   5      254.45      263.97      8.64 o 
  -2   5   5     5436.19     5269.47     62.89 o 
  -1   5   5      562.43      584.94     14.58 o 
   0   5   5        0.21        2.84      5.12 o 
   1   5   5      553.51      548.97     16.01 o 
   2   5   5     5354.50     5298.08     74.54 o 
   3   5   5      261.30      276.51      8.69 o 
   4   5   5      671.24      688.93     14.38 o 
  -5   6   5     2809.16     2692.40     44.28 o 
  -4   6   5     1939.23     1965.16     28.76 o 
  -3   6   5      914.35      884.51     17.44 o 
  -2   6   5        8.57        9.37      4.46 o 
  -1   6   5      491.85      482.78     12.94 o 
   0   6   5     1009.13     1042.92     21.10 o 
   1   6   5      483.81      479.86     16.06 o 
   2   6   5        8.82        9.42      6.40 o 
   3   6   5      921.46      932.25     30.15 o 
   4   6   5     1906.32     1930.37     35.66 o 
   5   6   5     2836.61     2807.48     41.28 o 
  -6   7   5      881.81      918.81     17.19 o 
  -5   7   5      101.35      118.72     12.48 o 
  -4   7   5     1008.53     1026.31     20.16 o 
  -3   7   5     1207.93     1200.06     21.09 o 
  -2   7   5     1210.09     1244.88     21.27 o 
  -1   7   5      186.21      193.08      8.74 o 
   0   7   5     1022.11      996.56     21.58 o 
   1   7   5      181.78      198.52     11.91 o 
   2   7   5     1217.58     1208.46     33.69 o 
   3   7   5     1203.18     1182.36     36.58 o 
   4   7   5     1006.37      985.86     26.67 o 
   5   7   5      105.18      117.32     10.75 o 
   6   7   5      867.61      864.14     22.85 o 
  -7   8   5       55.81       43.02     11.30 o 
  -6   8   5     2381.25     2351.82     37.94 o 
  -5   8   5      462.90      454.89     14.80 o 
  -4   8   5     1984.74     2029.59     36.27 o 
  -3   8   5      838.02      827.71     17.81 o 
  -2   8   5      489.20      457.02     12.85 o 
  -1   8   5     1272.23     1215.31     23.18 o 
   0   8   5      188.22      216.27     20.27 o 
   1   8   5     1263.69     1232.85     22.33 o 
   2   8   5      495.61      485.23     25.53 o 
   3   8   5      838.68      814.87     24.94 o 
   4   8   5     2001.18     1965.62     35.68 o 
   5   8   5      471.79      472.39     18.02 o 
   6   8   5     2420.06     2357.29     54.13 o 
   7   8   5       60.36       45.27     25.87 o 
  -8   9   5       53.73       42.56     13.47 o 
  -7   9   5      360.13      371.56     14.19 o 
  -6   9   5     1166.30     1196.49     19.67 o 
  -5   9   5     1062.12     1086.20     22.05 o 
  -4   9   5      147.52      149.67     12.36 o 
  -3   9   5      639.50      650.00     15.41 o 
  -2   9   5      639.87      643.66     19.13 o 
  -1   9   5     1414.60     1392.62     24.19 o 
   0   9   5     1026.12     1044.14     29.79 o 
   1   9   5     1411.93     1337.66     27.67 o 
   2   9   5      647.90      631.90     27.51 o 
   3   9   5      634.69      606.61     55.88 o 
   4   9   5      150.73      129.71     13.89 o 
   5   9   5     1058.76     1024.57     46.03 o 
   6   9   5     1165.01     1169.33     40.15 o 
   7   9   5      357.63      384.61     17.42 o 
  -9  10   5     2726.98     2730.66     41.14 o 
  -8  10   5      354.89      347.18     16.79 o 
  -7  10   5     2353.00     2378.43     31.54 o 
  -6  10   5      433.53      436.57     13.45 o 
  -5  10   5      522.36      547.03     13.97 o 
  -4  10   5     1162.44     1185.36     22.73 o 
  -3  10   5      358.86      353.04     11.67 o 
  -2  10   5      206.24      201.80     11.77 o 
  -1  10   5     2108.88     2065.67     38.49 o 
   0  10   5     1128.84     1143.10     34.17 o 
   1  10   5     2131.07     2155.42     47.15 o 
   2  10   5      201.32      204.85     15.05 o 
   3  10   5      360.11      346.21     17.65 o 
   4  10   5     1168.33     1225.42     57.57 o 
   5  10   5      511.91      519.08     37.71 o 
   6  10   5      436.12      405.83     17.81 o 
   7  10   5     2358.71     2390.97     43.66 o 
   8  10   5      341.46      385.71     26.18 o 
  -9  11   5      280.11      286.45     13.37 o 
  -8  11   5     1217.79     1269.76     26.85 o 
  -7  11   5      244.94      242.63     16.45 o 
  -6  11   5      571.96      592.04     15.65 o 
  -5  11   5      652.42      633.50     18.03 o 
  -4  11   5     1523.44     1555.85     23.15 o 
  -3  11   5     1193.51     1187.71     20.07 o 
  -2  11   5       77.62       87.71     31.39 o 
  -1  11   5      330.21      317.49     14.07 o 
   0  11   5     1385.38     1313.98     22.11 o 
   1  11   5      339.80      337.60     16.74 o 
   2  11   5       79.02       81.60     18.69 o 
   3  11   5     1197.77     1211.33     32.17 o 
   4  11   5     1551.55     1638.14     37.91 o 
   5  11   5      640.95      645.17     23.65 o 
   6  11   5      577.18      578.87     47.19 o 
   7  11   5      239.02      251.63     21.34 o 
  -7  12   5      689.04      668.31     17.48 o 
  -6  12   5      375.24      407.07     14.87 o 
  -5  12   5      849.64      823.82     18.95 o 
  -4  12   5      257.17      251.76     15.69 o 
  -3  12   5      861.96      900.66     22.83 o 
  -2  12   5      182.25      194.35     16.15 o 
  -1  12   5      749.90      763.03     23.45 o 
   0  12   5      132.32      101.98     41.49 o 
   1  12   5      747.27      766.24     23.49 o 
   2  12   5      183.05      233.08     35.42 o 
   3  12   5      858.84      835.43     24.14 o 
   4  12   5      260.16      260.31     17.96 o 
   5  12   5      856.92      824.08     28.46 o 
   6  12   5      370.47      375.29     35.32 o 
   7  12   5      697.23      693.24     26.68 o 
  -5  13   5      129.85      118.04     21.69 o 
  -4  13   5        5.82       11.60      9.34 o 
  -3  13   5      601.76      595.13     23.18 o 
  -2  13   5     1650.15     1642.24     36.93 o 
  -1  13   5       78.30       69.80     30.15 o 
   0  13   5      562.12      624.75     25.86 o 
   1  13   5       82.14       64.63     32.28 o 
   2  13   5     1638.46     1701.96     43.86 o 
   3  13   5      599.98      580.47     22.84 o 
   4  13   5        6.77        3.05      7.22 o 
   5  13   5      123.38      136.98     19.51 o 
  -2  14   5      163.69      171.09     12.75 o 
  -1  14   5      124.17      135.03     48.29 o 
   0  14   5      331.85      334.21     21.08 o 
   1  14   5      123.61      136.65     14.89 o 
   2  14   5      165.19      183.97     16.77 o 
   0   0   6      409.20      401.24     22.94 o 
  -1   1   6     6935.94     6871.20    106.07 o 
   0   1   6        2.09        3.82      3.29 o 
   1   1   6     6953.19     7146.78     90.98 o 
  -2   2   6    11140.63    11550.46    217.38 o 
  -1   2   6     2657.55     2687.92     29.85 o 
   0   2   6      110.44      103.67      8.05 o 
   1   2   6     2632.45     2747.35     34.65 o 
   2   2   6    11084.90    11400.03    156.46 o 
  -3   3   6     1453.09     1526.06     32.69 o 
  -2   3   6     3453.05     3389.60     35.42 o 
  -1   3   6      374.00      383.30     10.54 o 
   0   3   6      180.83      181.95      9.79 o 
   1   3   6      365.99      366.58     18.47 o 
   2   3   6     3424.79     3472.94     47.44 o 
   3   3   6     1429.78     1412.43     43.79 o 
  -4   4   6      322.94      309.01     18.13 o 
  -3   4   6     1917.17     1926.72     30.65 o 
  -2   4   6     2730.21     2744.13     26.63 o 
  -1   4   6      929.71      938.02     17.01 o 
   0   4   6      606.90      595.77     15.17 o 
   1   4   6      927.06      902.18     25.52 o 
   2   4   6     2702.95     2717.13     52.82 o 
   3   4   6     1938.11     1915.01     32.65 o 
  -5   5   6      472.53      432.22     25.16 o 
  -4   5   6      474.00      464.64     15.57 o 
  -3   5   6      162.87      165.66     13.51 o 
  -2   5   6     1683.09     1660.90     20.41 o 
  -1   5   6      787.62      768.34     15.21 o 
   0   5   6     7602.36     7248.48     72.57 o 
   1   5   6      805.70      759.48     67.29 o 
   2   5   6     1658.18     1717.82     32.74 o 
   3   5   6      164.66      149.22     26.73 o 
   4   5   6      459.24      433.90     25.34 o 
  -6   6   6     2340.01     2304.06     38.76 o 
  -5   6   6      300.00      301.21     12.64 o 
  -4   6   6     2029.51     1969.15     23.79 o 
  -3   6   6     1064.74     1070.13     20.58 o 
  -2   6   6      653.82      655.70     19.35 o 
  -1   6   6      548.36      545.85     17.25 o 
   0   6   6     1552.46     1559.78     28.32 o 
   1   6   6      549.41      530.31     27.89 o 
   2   6   6      646.91      651.32     28.97 o 
   3   6   6     1048.69     1029.92     30.86 o 
   4   6   6     2000.15     2022.74     47.83 o 
  -7   7   6      759.48      774.45     28.85 o 
  -6   7   6      894.89      912.89     19.39 o 
  -5   7   6      436.98      439.34     16.42 o 
  -4   7   6      782.03      755.20     16.60 o 
  -3   7   6      565.59      527.81     14.78 o 
  -2   7   6      117.40      139.08     14.00 o 
  -1   7   6      387.69      386.42     13.80 o 
   0   7   6     1126.50     1117.78     34.44 o 
   1   7   6      392.86      360.35     23.51 o 
   2   7   6      115.52      100.80     33.61 o 
   3   7   6      560.52      516.48     21.21 o 
   4   7   6      790.84      775.42     42.79 o 
   5   7   6      435.97      336.06     21.48 o 
  -8   8   6     1073.00     1085.32     34.26 o 
  -7   8   6      295.61      283.66     12.17 o 
  -6   8   6      428.81      456.66     15.70 o 
  -5   8   6      253.52      267.51     12.67 o 
  -4   8   6     1073.72     1102.63     18.73 o 
  -3   8   6     1082.49     1099.09     19.56 o 
  -2   8   6      244.84      259.20     16.62 o 
  -1   8   6       77.96       56.19     12.55 o 
   0   8   6     4286.21     4408.07     53.17 o 
   1   8   6       72.36       50.70     17.25 o 
   2   8   6      248.63      263.95     18.14 o 
   3   8   6     1072.61     1053.62     27.44 o 
   4   8   6     1091.33     1136.83     35.65 o 
   5   8   6      254.36      261.38     21.56 o 
  -8   9   6      640.21      622.27     16.90 o 
  -7   9   6      131.36      158.17     12.65 o 
  -6   9   6      529.69      528.11     16.08 o 
  -5   9   6       89.81       75.58     22.00 o 
  -4   9   6      168.91      168.40     15.17 o 
  -3   9   6      357.62      364.40     14.63 o 
  -2   9   6     1924.37     1944.10     39.72 o 
  -1   9   6       95.99      107.82     13.08 o 
   0   9   6     2016.70     2052.49     36.80 o 
   1   9   6       96.60       67.42     32.81 o 
   2   9   6     1898.03     1983.90     40.34 o 
   3   9   6      350.29      348.52     21.41 o 
   4   9   6      162.25      189.16     13.71 o 
   5   9   6       86.15       85.77     13.00 o 
  -6  10   6      878.70      892.87     22.92 o 
  -5  10   6        0.16        4.84      6.85 o 
  -4  10   6     1295.77     1326.12     26.46 o 
  -3  10   6      489.17      488.83     24.33 o 
  -2  10   6      411.98      410.65     15.41 o 
  -1  10   6     1072.27     1038.96     46.99 o 
   0  10   6      286.76      268.80     27.53 o 
   1  10   6     1077.32     1027.76     28.30 o 
   2  10   6      406.55      421.84     30.07 o 
   3  10   6      510.47      486.01     21.97 o 
   4  10   6     1308.60     1309.57     41.96 o 
   5  10   6        0.64        7.98      8.51 o 
  -5  11   6      182.24      175.89     13.68 o 
  -4  11   6      103.07       92.63     16.56 o 
  -3  11   6     1190.46     1243.28     26.83 o 
  -2  11   6      619.12      636.41     24.08 o 
  -1  11   6      384.77      360.45     18.91 o 
   0  11   6      254.29      245.14     17.27 o 
   1  11   6      378.67      377.42     26.92 o 
   2  11   6      625.25      636.26     33.45 o 
   3  11   6     1195.32     1228.54     43.16 o 
   4  11   6      102.29       83.31     15.02 o 
   5  11   6      169.96      181.63     16.07 o 
  -1  12   6     1067.74     1016.23     49.93 o 
   0  12   6      299.18      335.01     31.12 o 
   1  12   6     1087.25     1103.41     30.20 o 
   0   1   7      686.49      708.95     30.62 o 
  -1   2   7      619.09      608.49     17.17 o 
   0   2   7        6.02        5.51      4.67 o 
   1   2   7      615.83      624.60     31.68 o 
  -2   3   7      124.37      127.48     10.33 o 
  -1   3   7      267.51      258.07     14.21 o 
   0   3   7       99.09       86.93     11.89 o 
   1   3   7      285.19      288.26     15.79 o 
  -3   4   7     1401.97     1426.33     20.69 o 
  -2   4   7      383.20      361.64     11.99 o 
  -1   4   7      368.88      352.91     21.19 o 
   0   4   7     1450.76     1416.94     27.24 o 
   1   4   7      355.15      360.97     42.17 o 
  -4   5   7      315.12      319.47     12.19 o 
  -3   5   7      544.47      557.11     13.69 o 
  -2   5   7      657.37      619.11     29.09 o 
  -1   5   7     1428.11     1458.64     53.27 o 
   0   5   7       11.19       10.83      6.27 o 
   1   5   7     1427.94     1382.67     36.41 o 
  -5   6   7      579.28      597.85     16.15 o 
  -4   6   7      664.97      673.79     18.05 o 
  -3   6   7      809.45      802.53     23.88 o 
  -2   6   7      902.57      894.31     25.42 o 
  -1   6   7      816.55      826.10     26.10 o 
   0   6   7      385.66      385.35     20.89 o 
   1   6   7      823.83      810.24     23.15 o 
   2   6   7      892.43      912.67     31.15 o 
  -5   7   7      883.74      889.36     18.64 o 
  -4   7   7     2168.44     2147.86     29.02 o 
  -3   7   7     1316.43     1366.78     28.90 o 
  -2   7   7      241.34      224.04     14.83 o 
  -1   7   7      674.37      708.07     24.98 o 
   0   7   7       94.34       85.93     26.44 o 
   1   7   7      662.96      722.63     24.49 o 
   2   7   7      235.33      242.89     22.30 o 
  -3   8   7      315.17      298.51     15.88 o 
  -2   8   7     1837.62     1854.99     38.99 o 
  -1   8   7     2209.15     2371.33     76.76 o 
   0   8   7      143.52      151.86     17.35 o 
   1   8   7     2183.23     2265.98     41.46 o 
   2   8   7     1832.50     1889.30     46.93 o 
   3   8   7      331.18      309.22     29.55 o 
                                                 
